# Supplementary material for: Feline Adenovirus Isolate Shows Silent Nucleotide Alterations, Alternative Receptor/Coreceptor Binding, High Resistance to Disinfectants and Antiviral Drugs, as Well as Immunomodulation
Source: Animals (Basel). 2024 Dec 4;14(23):3502. doi: 10.3390/ani14233502 (PMC11640234; doi:10.3390/ani14233502)
Supplement: Supplementary file 1 [file animals-14-03502-s001.zip]

Archive with 1 entries (1 files):
- animals-3230687-supplementary.pdf
